# Supplementary material for: Environmental Impact of Online Versus in-Person Critical Care Education Through the Carbon Footprint Analysis of the CERTAIN Program: Cross-Sectional Study
Source: JMIR Form Res. 2025 Jul 31;9:e63524. doi: 10.2196/63524 (PMC12313308; doi:10.2196/63524)
Supplement: Multimedia Appendix 1 [file formative-v9-e63524-s001.xlsx]

## Sheet: 1 
Data category	Course Module	2016 Rochester	2017 Rochester	2018 Rochester	2019 Rochester	2019 New Delhi	2019 Zagreb	2019 Ljubljana	2019 Guangzhou	2019 Ha Noi	2019 Beijing	2020 Victory Hospital KTIP	2021 Bosnia KTIP	2021 Montenegro KTIP	2022-04_VinMec KTIP
Collected	Days	2	2	2	2	2	2	2	2	2	1	40	40	40	40
Collected	Faculty(number)	6	6	6	6	3	3	5	5	5	5	3	3	3	3
Collected	Learner(number)	11	11	19	16	40	28	61	93	41	27	32	107	74	69
Collected	Learner Location
Collected	Beijing(PEK, Beijing Capital Intl Apt, China, CN)	5	10	18	15						27
Collected	Guangzhou(CAN, Guangzhou Baiyun Intl, China, CN)								93
Collected	New Delhi(DEL, Delhi Indira Gandhi International,India, IN)					40
Collected	Croatia(ZAG, Zagreb Franjo Tudman, Croatia, HR)						28
Collected	Slovenia(LJU, Ljubljana Joze Pucnik, Slovenia, SI)							61
Collected	Vietnam(HAN, Hanoi Noi Bai, Viet Nam, VN)									41
Collected	Rochester	6	1	1	1
asumption	learners use computer (1/4 used comupter Rochester and international)	3	3	5	4	10	7	15	23	10	7	32	107	74	69
asumption	Hc - conference duration (hours)	8	8	8	8	8	8	8	8	8	8	40	40	40	40
asumption	O - organizer meetings(number)	1	1	1	1	1	1	1	1	1	1	5	5	5	5
asumption	Po - organizer meeting participants(number)	6	6	6	6	3	3	5	5	5	5	3	3	3	3
asumption	Ho - organizer meeting duration(h)	8	8	8	8	8	8	8	8	8	8	40	40	40	40
asumption	Electricity consumption (kWh per room per night)	30	30	30	30	30	30	30	30	30	30	0	0	0	0
asumption	CO2 emissions electricity consumption(per room per night) (kg)	13	13	13	13	13	13	13	13	13	13	0	0	0	0
asumption	Natural gas consumption (mmBtu per room per night)	0.097	0.097	0.097	0.097	0.097	0.097	0.097	0.097	0.097	0.097	0	0	0	0
Calculated	CO2 emissions Natural gas consumption ( per room per night)(kg)	5.1	5.1	5.1	5.1	5.1	5.1	5.1	5.1	5.1	5.1	0	0	0	0
asumption	Electricity consumption (kWh sq ft per day),1kWh used=0.43 kg CO2e from electricity consumption	0.0362	0.0362	0.0362	0.0362	0.0362	0.0362	0.0362	0.0362	0.0362	0.0362	0	0	0	0
asumption	Natural gas consumption (cubic feet of gas per sq foot per day)	0.111	0.111	0.111	0.111	0.111	0.111	0.111	0.111	0.111	0.111	0	0	0	0
asumption	Venue area(sq)	1500	1500	1500	1500	1500	1500	1500	1500	1500	1500	0	0	0	0
asumption	the number of times from the residence to the venue	2	2	2	2	2	2	2	2	2	2	0	0	0	0
asumption	the distence from the hotel to the venue(km)	5	5	5	5	5	5	5	5	5	5	0	0	0	0
asumption	the distence faculty to venue(km)	5	5	5	5	5	5	5	5	5	5	0	0	0	0
asumption	the distence from the airpaort to the hotel(Km)	20	20	20	20	20	20	20	20	20	20	0	0	0	0
asumption	the number of times from the airport to the venue	2	2	2	2	2	2	2	2	2	2	0	0	0	0
Calculated	The distences driving by car (Km)	540	740	1220	1040	980	740	1520	2160	1120	520	0	0	0	0
Calculated	CO2 emissions driving by car100Km(kg)	33	33	33	33	33	33	33	33	33	33	0	0	0
Calculated	Flight emissions(one person,roundtrip from the capital to Rochester,Economy Class)(kg CO2-eq)	4300	4300	4300	4300	5200	3000	2900	5400	5700	4300
Calculated	Learner computer emissions (kg CO2-eq)	5.58522	5.58522	9.30869	7.44695	18.6174	13.0322	27.9261	42.82	18.6174	13.0322	297.878	996.03	688.843	642.3
Calculated	Network data transfer emissions (kg CO2-eq)	16.3469	16.3469	27.2448	21.7958	54.4896	38.1427	81.7344	125.326	54.4896	38.1427	871.834	2915.19	2016.12	1879.89
Calculated	Server emissions(kg CO2-eq)	81.7344	81.7344	81.7344	81.7344	81.7344	81.7344	81.7344	81.7344	81.7344	81.7344	408.672	408.672	408.672	408.672
Calculated	Faculty meeting emissions (kg CO2-eq)	125.599	125.599	125.599	125.599	103.666	103.666	118.288	118.288	118.288	118.288	2591.66	2591.66	2591.66	2591.66
	Educational technology emissions(kg CO2-eq)	229.265	229.265	243.886	236.576	258.508	236.576	309.683	368.168	273.129	251.197	4170.05	6911.56	5705.29	5522.53
Calculated	Flight emissions(kg CO2-eq)	21500	43000	77400	64500	15600	9000	14500	27000	28500	21500	0	0	0	0
Calculated	Hotel stays emissions(kg CO2-eq)	398.2	398.2	687.8	579.2	108.6	108.6	181	181	181	90.5	0	0	0	0
Calculated	Venue emissions (area)(Kg CO2-eq)	64	64	64	64	64	64	64	64	64	32	0	0	0	0
Calculated	Driving by car emissions (kg CO2-eq)	178.2	244.2	402.6	343.2	323.4	244.2	501.6	712.8	369.6	171.6	0	0	0	0
Calculated	TOtal(kg CO2-eq)	22369.7	43935.7	78798.3	65723	16354.5	9653.38	15556.3	28326	29387.7	22045.3	4170.05	6911.56	5705.29	5522.53
Calculated	Sum (ton CO2-eq)/every course	22.3697	43.9357	78.7983	65.723	16.3545	9.65338	15.5563	28.326	29.3877	22.0453	4.17005	6.91156	5.70529	5.52253
Calculated	Average every person (t CO2-eq) every course	1.31586	2.58445	3.15193	2.98741	0.380337	0.311399	0.235701	0.28904	0.638864	0.688916	0.119144	0.0628323	0.0740947	0.0767017
Calculated	Average every person (t CO2-eq) all course module	2.50991				0.424043						0.0831932
Calculated	Sum Course(t CO2-eq)	210.827				121.323						22.3094
Calculated	Average one Course Module(tCO2-eq)	52.7066				20.2205						5.57736
Calculated	Flight emission/sum emission (%)	96.1123	97.8704	98.2255	98.1392	95.3865	93.2316	93.2099	95.3189	96.9793	97.5265	0	0	0	0
Calculated	DrIving by car emissions (%)	0.796615	0.555813	0.510925	0.522192	1.97744	2.52969	3.22442	2.51642	1.25767	0.778397	0	0	0	0
Calculated	All the faculty sum(number)	24				26						12
Calculated	learners sum(number)	57				290						282

## Sheet: 2
A Framework to Estimate Emissions from Virtual Conferences					Data category	Course Module	2016 Rochester	2017 Rochester	2018 Rochester	2019 Rochester	2019 New Delhi	2019 Zagreb	2019 Ljubljana	2019 Guangzhou	2019 Ha Noi	2019 Beijing	2020 Victory Hospital KTIP	2021 Bosnia KTIP	2021 Montenegro KTIP	2022-04_VinMec KTIP
					Collected	Days	2	2	2	2	2	2	2	2	2	1	40	40	40	40
					Collected	Faculty(number)	6	6	6	6	3	3	5	5	5	5	3	3	3	3
					Collected	Learner(number)	11	11	19	16	40	28	61	93	41	27	32	107	74	69
Needed user input for variables is in light green					Collected	Learnr Location
Calculated results and carry-over cells are in light blue					Collected	Beijing(PEK, Beijing Capital Intl Apt, China, CN)	5	10	18	15						27
					Collected	Guangzhou(CAN, Guangzhou Baiyun Intl, China, CN)								93
						Xi AN
USER ASSUMPTIONS					Collected	New Delhi(DEL, Delhi Indira Gandhi International,India, IN)					40
Direct Assumptions					Collected	Croatia(ZAG, Zagreb Franjo Tudman, Croatia, HR)						28
learners use computer	2.75	computer			Collected	Slovenia(LJU, Ljubljana Joze Pucnik, Slovenia, SI)							61
Hc - conference duration	16	hour			Collected	Vietnam(HAN, Hanoi Noi Bai, Viet Nam, VN)									41
Y - average service life of computer/monitor	4	year				Tokyo
Hd - average daily hours of computer use	1	hour/day			Collected	Rochester	6	1	1	1
D - data rate	5.5	Mbps/computer				input
S - servers	40	server			asumption	Learners use computer	3	3	5	4	10	7	15	23	10	7	32	107	74	69
Ws - server power rating	0.594	kW/server			asumption	Hc - conference duration (hours)	8	8	8	8	8	8	8	8	8	8	40	40	40	40
O - organizer meetings	5	meeting			asumption	O - organizer meetings	1	1	1	1	1	1	1	1	1	1	5	5	5	5
Po - organizer meeting participants	2	computer			asumption	Po - organizer meeting participants	6	6	6	6	3	3	5	5	5	5	3	3	3	3
Ho - organizer meeting duration	2	hour			asumption	Ho - organizer meeting duration	8	8	8	8	8	8	8	8	8	8	40	40	40	40
					FORMULA 1:
Calculated Assumptions						Ec - average computer life cycle emissions	340	340	340	340	340	340	340	340	340	340	340	340	340	340
Ec - average computer life cycle emissions	340	kg CO2-eq/computer				Hc - conference duration	50	50	50	50	50	50	50	50	50	50	50	50	50	50
Ee - US average electricity emissions	0.432164	kg CO2-eq/kWh				Y - average service life of computer/monitor	4	4	4	4	4	4	4	4	4	4	4	4	4	4
I - Internet energy intensity	0.642884	kWh/GB				Hd - average daily hours of computer use	1	1	1	1	1	1	1	1	1	1	1	1	1	1
						Conference Computer Emissions	5.58522	5.58522	9.30869	7.44695	18.6174	13.0322	27.9261	42.82	18.6174	13.0322	297.878	996.03	688.843	642.3
FORMULA 1: CONFERENCE COMPUTER EMISSIONS					FORMULA 2:
learners use computer	40	computer				Ee - US average electricity emissions	0.43	0.43	0.43	0.43	0.43	0.43	0.43	0.43	0.43	0.43	0.43	0.43	0.43	0.43
Ec - average computer life cycle emissions	340	kg CO2-eq/computer				I - Internet energy intensity	0.64	0.64	0.64	0.64	0.64	0.64	0.64	0.64	0.64	0.64	0.64	0.64	0.64	0.64
Hc - conference duration	50	hour				D - data rate	5.5	5.5	5.5	5.5	5.5	5.5	5.5	5.5	5.5	5.5	5.5	5.5	5.5	5.5
Y - average service life of computer/monitor	4	year				Network Data Transfer Emissions	16.3469	16.3469	27.2448	21.7958	54.4896	38.1427	81.7344	125.326	54.4896	38.1427	871.834	2915.19	2016.12	1879.89
Hd - average daily hours of computer use	1	hour/day			FORMULA 3
Conference Computer Emissions	465.435	kg CO2-eq				Ee - US average electricity emissions	0.43	0.43	0.43	0.43	0.43	0.43	0.43	0.43	0.43	0.43	0.43	0.43	0.43	0.43
						S - servers	40	40	40	40	40	40	40	40	40	40	40	40	40	40
FORMULA 2: NETWORK DATA TRANSFER EMISSIONS						Ws - server power rating	0.594	0.594	0.594	0.594	0.594	0.594	0.594	0.594	0.594	0.594	0.594	0.594	0.594	0.594
Pc - conference participants	40	computer				Server Emissions	81.7344	81.7344	81.7344	81.7344	81.7344	81.7344	81.7344	81.7344	81.7344	81.7344	408.672	408.672	408.672	408.672
Ee - US average electricity emissions	340	kg CO2-eq/kWh			FORMULA 4:
I - Internet energy intensity	0.432164	kWh/GB				Ec - average computer life cycle emissions	340	340	340	340	340	340	340	340	340	340	340	340	340	340
D - data rate	4	Mbps/computer				Ho - organizer meeting duration	1	1	1	1	1	1	1	1	1	1	1	1	1	1
Hc - conference duration	50	hour				Y - average service life of computer/monitor	4	4	4	4	4	4	4	4	4	4	4	4	4	4
Network Data Transfer Emissions	528969	kg CO2-eq				Hd - average daily hours of computer use	1	1	1	1	1	1	1	1	1	1	1	1	1	1
						Ee - US average electricity emissions	0.43	0.43	0.43	0.43	0.43	0.43	0.43	0.43	0.43	0.43	0.43	0.43	0.43	0.43
FORMULA 3: SERVER EMISSIONS						I - Internet energy intensity	0.64	0.64	0.64	0.64	0.64	0.64	0.64	0.64	0.64	0.64	0.64	0.64	0.64	0.64
Ee - US average electricity emissions	0.432164	kg CO2-eq/kWh				D - data rate	5.5	5.5	5.5	5.5	5.5	5.5	5.5	5.5	5.5	5.5	5.5	5.5	5.5	5.5
S - servers	40	server				S - servers	40	40	40	40	40	40	40	40	40	40	40	40	40	40
Ws - server power rating	0.594	kW/server				Ws - server power rating	0.594	0.594	0.594	0.594	0.594	0.594	0.594	0.594	0.594	0.594	0.594	0.594	0.594	0.594
Hc - conference duration	16	hour				Organizer Meeting Emissions	125.599	125.599	125.599	125.599	103.666	103.666	118.288	118.288	118.288	118.288	2591.66	2591.66	2591.66	2591.66
Server Emissions	164.292	kg CO2-eq
FORMULA 4: ORGANIZER MEETING EMISSIONS
O - organizer meetings	43	meeting
Po - organizer meeting participants	2	computer
Ec - average computer life cycle emissions	340	kg CO2-eq/computer
Ho - organizer meeting duration	1	hour
Y - average service life of computer/monitor	4	year
Hd - average daily hours of computer use	1	hour/day
Ee - US average electricity emissions	0.432164	kg CO2-eq/kWh
I - Internet energy intensity	0.642884	kWh/GB
D - data rate	5.5	Mbps/computer
S - servers	40	server
Ws - server power rating	0.594	kW/server
Organizer Meeting Emissions	520.684	kg CO2-eq
